# Supplementary material for: 2D and 3D Triangulation Are Suitable In Situ Measurement Tools for High-Power Large Spot Laser Penetration Processes to Visualize Depressions and Protrusions before Perforating
Source: Materials (Basel). 2022 May 24;15(11):3743. doi: 10.3390/ma15113743 (PMC9181421; doi:10.3390/ma15113743)
Supplement: Supplementary file 1 [file materials-15-03743-s001.zip]

Archive with 1 entries (1 files):
- materials-1703215-supplementary.pdf
